# Supplementary material for: Structural Assessment of Interfaces in Projected Phase-Change Memory
Source: Nanomaterials (Basel). 2022 May 17;12(10):1702. doi: 10.3390/nano12101702 (PMC9147056; doi:10.3390/nano12101702)
Supplement: Supplementary file 1 [file nanomaterials-12-01702-s001.zip]

Archive with 1 entries (1 files):
- nanomaterials-1691708-supplementary.pdf
